# Supplementary material for: Mutation Analysis of Second Primary Tumors in Oral Cancer in Taiwanese Patients through Next-Generation Sequencing
Source: Diagnostics (Basel). 2022 Apr 11;12(4):951. doi: 10.3390/diagnostics12040951 (PMC9025858; doi:10.3390/diagnostics12040951)
Supplement: Supplementary file 1 [file diagnostics-12-00951-s001.zip]

Archive with 5 entries (5 files):
- diagnostics-1583091-supplementary.pdf
- OralCancer_Raw_Data.xlsx
- Table S1_0707R.xlsx
- Table S2_0707R.xlsx
- Table S3_0707R.xlsx
